# Supplementary material for: Receptor-Binding-Domain-Specific B Cell Responses Induced by mRNA Immunization against SARS-CoV-2
Source: Vaccines (Basel). 2023 Jun 25;11(7):1148. doi: 10.3390/vaccines11071148 (PMC10383073; doi:10.3390/vaccines11071148)
Supplement: Supplementary file 1 [file vaccines-11-01148-s001.zip]

Archive with 1 entries (1 files):
- vaccines-2433104-Supplementary Figure S1.pdf
